# Supplementary material for: Easy and non-invasive disease detection in pigs by adenosine deaminase activity determinations in saliva
Source: PLoS One. 2017 Jun 8;12(6):e0179299. doi: 10.1371/journal.pone.0179299 (PMC5464646; doi:10.1371/journal.pone.0179299)
Supplement: S1 File — (XLSX) [file pone.0179299.s001.xlsx]

## Sheet: ADA DISEASE
LI	GD	GR	RD	CH
167.98	163.98	69.326	477.95	50.062
89.991	343.97	185.98	1797.2	38.23
496.62	416.63	119.32	519.95	251.11
317.97	773.26	109.99	254.31	88.424
867.91	1793.2	391.96	326.63	114.06
569.28	873.25	197.31	182.32	174.82
672.6	1579.8	178.65	456.95	119.45
465.95	599.94	10.166	484.95	34.397
1033.9	2453.1	347.97	413.96	150.92
349.97	473.29	101.32	185.31	22.698
249.98	1019.9	73.326	1466.5	89.458
139.99	213.31	189.98	2293.1	52.228
323.3	239.98	186.65	126.65	71.26
853.25	373.3	266.64	539.95	116.49
426.62		389.96	423.29	149.19
		179.98	186.65	57.461
		229.98		69.193
		156.65		137.45
		166.65		473.95
				742.59
				190.65
				419.29
				231.98
				283.31
				791.25
				172.65
				139.32
				753.92
				70.66
				77.326
				59.994
				179.32
				297.3
				887,910*
				143.99
				121.99
				165.98
				243.31
				93.324
				221.98
				170.65
				137.99
				110.66
				129.99
				139.99
				387.29
				1203,900*
				684.6
				561.28
				150.65
				91.324

## Sheet: CRP DISEASE
LI	GD	GR	RD	CH
48.13	12.66	39.18	8.03	2.57
12.87	176.62	38.03	232.01	5.31
187.84	3.05	21.97	5.59	7.09
3.2	18.99	19.07	6.78	5.37
299.77	2	3.2	3.2	12.47
62.43	135.58	3.2	3.02	5.3
59.38	145.23	3.2		3.03
23.62	27.66	3.05	3.2	2.02
48.88	74.34	10.59	3.2	1.34
71.65	186.916	3.2	34.21	2.25
138.31	279.556	2.19	59.482	8.89
13.79	209.578	16.8	5.51	3.4
3.2	214.748	3.15	3.2	4.69
13.88	293.324	3.2	29.708	9
19.17		3.2	11.036	4.75
		4.82	4.398	7.41
		5.66		5.72
		30.36		105,780*
		66.954		13.44
				1.44
				8.45
				5.59
				5.59
				5.59
				7.42
				5.59
				5.59
				12.7
				3.022
				3.02
				21.97
				13.19
				118,250*
				3.77
				3.02
				8.754
				3.26
				2.71
				3.503
				9.372
				3.002
				3.002
				26.294
				16.386
				3.002
				301,192*
				133.734
				54.55
				4.572
				27.008

## Sheet: HP DISEASE
LI	GD	GR	RD	CH
1.39	1.46	0.24	0.66	0.59
0.61	2.62	0.45	3.43	0.09
2.7	0.96	0.66	0.51	1.22
0.36	1.74	0.99	1.24	0.24
4.68	3.58	0.22	8.96	1.68
2.02	2.54	0.1	2.81	0.73
2.36	2.91	0.12	4.68	0.76
0.64	2.76	0.26	0.96	0.13
2.26	0.81	0.34	1.27	0.91
0.91	13.49	0.21	2.88	0.1
2.31	6.13	0.1	1.81475	0.95
0.48	11.22	0.96	0.46935	0.33
1.18	10.92	0.39	1.26811	0.51
2	11.2	0.49	2.05545	0.49
3.38		2.38	0.71772	0.2
		0.51	0.36327	0.77
		0.66		0.45
		3.53		4,11000*
		3.55894		1.14
				1.16
				1.84
				1.04
				1.37
				0.84
				1.68
				1.31
				0.33
				1.71
				0.55
				0.24
				0.1
				0.78
				1.29
				3,34000*
				0.77
				0.35
				0.4
				0.32
				0.19
				1.57
				1.13
				0.62368
				0.54141
				0.93355
				1.4194
				1.25106
				1,36660*
				3.23169
				2.59176
				0.95403
				1.14739

## Sheet: ADA ACTIVITY DISEASE
LI	GD	GR	RD	CH
159.36	239.61	50.479	423.08	62.296
80.862	236.01	93.216	423.15	78.772
191	465.8	319.49	352.7	243.23
345.75	501.65	173.5	164.71	217.93
167.56	452.66	759.14	173.01	119.7
262.14	403.68	610.76	111.03	352.97
492.75	383.36	489.35	126.58	152.42
297.42	261.11	21.433	293.2	320.44
308.04	326.76	632.74	151.97	214.33
250.23	253.37	371.62	65.995	95.913
328.92	205.13	352.87	248.56	130.74
78.051	182.32	439.48	8735.6	74.172
139.69	108.88	644.84	348.43	110.57
403.85	210.66	292.61	337.47	186.51
135.59		162.02	257.63	163.4
		366.48	25.7	207.86
		179.54		82.04
		128.18		70,221000*
		146.18		518.55
				240.79
				118.71
				243.77
				190.46
				107.97
				148.73
				98.657
				210.45
				257.49
				69.787
				326.75
				253.51
				205.34
				279.89
				227,840000*
				259.46
				619.66
				399.29
				310.45
				438.55
				158.51
				150.77
				82.84
				93.617
				91.399
				80.567
				294.52
				822,740000*
				765.13
				823.59
				174.77
				78.932

## Sheet: ADA ISOFORM 2
LI	GD	GR	RD	CH
121.99	194.65	101.99	404.63	132.65
125.99	185.98	141.99	564.61	90.658
283.31	497.95	132.65	486.62	139.99
300.64	420.62	134.65	347.3	263.31
475.29	732.59	261.31	152.65	84.992
417.96	477.29	147.99	143.99	135.32
419.29	553.28	183.32	399.29	139.99
281.31	269.97	211.98	512.62	61.994
607.27	775.92	272.64	435.96	181.32
205.98	285.3	108.66	349.97	67.993
240.64	307.97	159.32		115.32
145.99	113.99	274.64		101.32
209.98	187.98	174.65		135.32
360.63	330.63	285.3		166.65
389.29		278.64		112.66
		165.98		66.66
		187.98		121.99
		183.32		175.32
				190.65
				1005.2
				207.31
				309.97
				199.98
				395.96
				713.26
				446.62
				118.65
				587.94
				77.992
				91.324
				85.325
				225.31
				303.3
				597.94
				117.32
				115.32
				146.65
				190.65
				99.99
				179.32
				143.99
				170.65
				613.27
				134.65
				186.65
				154.65
				732.59
				403.29
				349.97

## Sheet: ADA ISOFORM1
LI	GD	GR	RD	CH
45.995	51.995	0	73.326	0
0	157.98	43.996	1232.5	0
213.31	8.6658	0	33.33	111.12
17.332	352.63	0	0	0
392.63	1060.6	130.65	173.98	29.064
151.32	395.96	49.328	38.33	39.496
253.31	1026.6	0	57.661	0
184.65	329.97	0	0	0
426.62	1677.2	75.326	0	0
143.99	187.98	0	0	0
9.3324	711.93	0		0
20.665	99.323	0		0
113.32	51.995	11.999		0
492.62	42.662	0		0
37.33		111.32		36.53
		13.999		0
		41.996		0
		0		0
				283.31
				0
				0
				109.32
				31.997
				0
				77.992
				0
				20.665
				165.98
				0
				0
				0
				0
				0
				289.97
				26.664
				6.666
				19.331
				52.661
				0
				42.662
				26.664
				0
				0
				0
				0
				232.64
				471.29
				281.31
				211.31

## Sheet: Proof of concept tADA
T0	T1	T2	T4
437.29	217.312	311.969	287.921
757.258	205.979	193.314	251.308
355.964	281.972	157.318	175.982
691.931	330.634	279.305	317.968
1085.22	1141.89	646.602	295.97

## Sheet: Validation Accuracy
	Sample 1	Sample 2
333.6	333.6
200.4	166.8
111.6	83.4
60.4	41.7
33.8	20.85
17.8	10.43
263.6		263.6
159.4		131.8
85.2		65.9
47.2		32.95
31.6		16.48
12		8.24

## Sheet: Validation Precission
264.8	99.6	34.6
257.4	95.6	34
247.4	96	33.2
254.6	94.4	32.8
243.8	93.6	32.4
233.8	92	31.2
230.4	92.2	31.2
228.8	89.2	29.2
245.125	94.075	32.325
13.3421	3.12764	1.74335
5.44296	3.32463	5.39321

## Sheet: Stability
	High					Medium					Low
0	1836.48	599.94	1279.87	873.246	773.256	229.977	179.982	249.975	346.632	349.965	109.989	119.321	69.3264	163.984	89.991
4	1407.19	649.268	1276.54	935.24	911.909	279.305	191.314	381.295	409.959	384.628	140.653	218.645	123.321	258.641	137.32
5	1433.19	596.607	1343.2	876.579	823.251	166.65	216.645	289.971	369.963	396.627	123.321	196.647	86.658	233.31	109.989
7	1513.18	526.614	1306.54	836.583	833.25	266.64	166.65	323.301	356.631	349.965	139.986	199.98	96.657	249.975	106.656
